# Supplementary material for: Quantitative Estimation of Synergistic Toxicity of Cu and Zn on Growth of Arabidopsis thaliana by Isobolographic Method
Source: Toxics. 2022 Apr 16;10(4):195. doi: 10.3390/toxics10040195 (PMC9031100; doi:10.3390/toxics10040195)
Supplement: Supplementary file 1 [file toxics-10-00195-s001.zip]

Archive with 3 entries (2 files):
- toxics-1655891-supplementary/
- toxics-1655891-supplementary/Figure S1.xlsx
- toxics-1655891-supplementary/Table S1.xlsx
