# Supplementary material for: Quantitative Estimation of Synergistic Toxicity of Cu and Zn on Growth of Arabidopsis thaliana by Isobolographic Method
Source: Toxics. 2022 Apr 16;10(4):195. doi: 10.3390/toxics10040195 (PMC9031100; doi:10.3390/toxics10040195)
Supplement: Supplementary file 1 [file toxics-10-00195-s001.zip › toxics-1655891-supplementary/Figure S1.xlsx]

## Sheet: Sheet1
Figure S1: EC50 estimated by the 4 parameter logistic equation
	(a) EC50, Cu
	(b) EC50, Zn
	(c) Zn 20+Cu
	(d) Cu20+Zn
