# Supplementary material for: Quantitative Estimation of Synergistic Toxicity of Cu and Zn on Growth of Arabidopsis thaliana by Isobolographic Method
Source: Toxics. 2022 Apr 16;10(4):195. doi: 10.3390/toxics10040195 (PMC9031100; doi:10.3390/toxics10040195)
Supplement: Supplementary file 1 [file toxics-10-00195-s001.zip › toxics-1655891-supplementary/Table S1.xlsx]

## Sheet: Sheet1
Table S1: Concentration of pigments in the above-ground part and total root length values from the SmartRoot program estimation.
Metal	Chlorophyll a	(ug/g -F.W)	Chlorophyll b	(ug/g -F.W)	Carotenoids	(ug/g -F.W)	Length(Day1)		Length(Day8)
Zn	0	756.989	0	222.529	0	257.41	0	0.89	0	26.8112
	0	758.592	0	210.172	0	277.214	0	1.18	0	28.22
	0	513.974	0	151.754	0	182.638	0	1.46	0	32.832
	0	1458.56	0	443.583	0	477.939	0	0.94	0	22.855
	0	1353.56	0	399.309	0	447.411	0	1.27	0	32.3028
	0	788.555	0	252.802	0	261.6	0	1.32	0	24.1114
	0	642.212	0	199.865	0	233.601	0	1.2	0	25.2787
	0	1222.05	0	376.935	0	409.35	0	0.97	0	14.9172
	0	708.151	0	208.172	0	251.665	0	0.88	0	19.5901
	0	1077.22	0	331.167	0	357.157	0	0.82	0	15.1497
	0	1183.86	0	365.156	0	388.667	0	1.22	0	38.2613
	0	797.279	0	234.643	0	277.92	0	0.75	0	44.3744
	0	908.644	0	276.438	0	308.812	0	1.06	0	30.0949
	0	1232.04	0	387.295	0	397.799	0	1.22	0	28.2523
	0	671.211	0	200.081	0	236.405	0	1.24	0	50.4118
	0	800.179	0	390.898	0	201.176	0	0.6045	0	61.5154
	0	57.4676	0	42.1412	0	25.9399	0	0.7598	0	32.4695
	0	106.447	0	81.1888	0	52.812	0	0.61	0	24.2344
	0	68.0588	0	229.965	0	78.8821	0	0.418477	0	19.6651
	5	1304.22	5	407.039	5	421.286	5	1.16	5	20.9547
	5	1318.5	5	414.474	5	425.715	5	0.75	5	19.8204
	5	485.3	5	142.826	5	175.756	5	1.79	5	35.8846
	5	634.776	5	190.447	5	220.346	5	1.2	5	31.5575
	5	726.365	5	214.127	5	262.129	5	0.72	5	25.777
	5	705.34	5	200	5	250.876	5	0.88	5	37.9067
	5	824.615	5	249.896	5	295.47	5	0.66	5	16.5256
	5	514.194	5	156.434	5	184.542	5	0.64	5	31.0461
	5	730.407	5	242.037	5	240.086	5	0.79	5	13.9632
	5	782.058	5	241.538	5	272.74	5	0.68	5	14.3407
	5	954.859	5	309.891	5	313.801	5	0.5	5	11.4527
	5	1145.43	5	343.226	5	371.581	5	1.15	5	25.206
	5	538.907	5	174.021	5	183.262	5	0.73	5	21.0966
	5	1389.02	5	421.967	5	455.984	5	1.19	5	17.9208
	5	1010.33	5	304.307	5	347.594	5	0.89	5	32.0855
	5	327.591	5	166.399	5	120.557	5	0.756074	5	49.6107
	5	155.295	5	88.3077	5	58.9215	5	0.777402	5	32.1211
	5	99.8824	5	38.6176	5	46.8689	5	0.764685	5	10.9737
	5	166.073	5	102.05	5	66.1034	5	0.936584	5	32.5085
	10	403.701	10	125.403	10	149.208	10	0.7	10	26.9416
	10	546.189	10	156.778	10	208.244	10	1.38	10	33.5244
	10	772.904	10	221.507	10	274.84	10	0.79	10	29.0506
	10	589.481	10	172.757	10	210.687	10	1.21	10	35.037
	10	1085.07	10	329.107	10	367.288	10	0.82	10	23.0121
	10	701.058	10	204.767	10	240.373	10	1.03	10	24.7038
	10	539.16	10	160.084	10	191.563	10	1.05	10	25.8012
	10	725.042	10	206.607	10	250.339	10	1.28	10	26.4597
	10	839.39	10	258.052	10	291.422	10	0.73	10	23.5526
	10	618.556	10	194.444	10	223.471	10	1	10	26.7758
	10	523.755	10	155.51	10	180.936	10	1.4	10	25.0685
	10	1134.44	10	343.605	10	373.508	10	1.32	10	22.7399
	10	1158.98	10	387.029	10	364.807	10	0.8	10	23.7023
	10	271.581	10	79.3243	10	99.9424	10	0.82	10	14.1292
	10	729.091	10	216.477	10	253.306	10	0.8	10	27.0693
	10	85.0918	10	40.0443	10	49.15	10	0.822456	10	25.4147
	10	105.322	10	54.9595	10	53.2377	10	0.793928	10	36.666
	10	62.8889	10	24.3148	10	40.4216	10	0.696682	10	14.3453
	10	147.108	10	73.0618	10	69.1002	10	1.01556	10	35.8647
	10	126.072	10	55.4933	10	67.8695	10	0.713696	10	36.3759
	10	62.3036	10	10.6488	10	48.9673	10	0.47657	10	17.8265
	10	68.394	10	18.9669	10	43.07	10	1.03805	10	28.1176
	10	83.6726	10	36.8304	10	51.0568	10	0.690239	10	24.2485
	10	32.2426	10	23.6436	10	12.0535	10	0.829697	10	10.3158
	10	74.6931	10	13.9752	10	48.318	10	0.582896	10	11.5852
	10	102.84	10	34.5347	10	50.8643	10	0.828541	10	23.2291
	10	51.4545	10	19.8939	10	29.2461	10	0.727323	10	12.9174
	10	74.9487	10	9.67949	10	53.4298	10	0.720731	10	10.727
	10	90.3577	10	43.6192	10	42.5997	10	0.744848	10	32.1725
	10	135.981	10	9.15385	10	43.382	10	0.782909	10	8.68969
	25	1345.56	25	413.457	25	425.29	25	1.11932	25	21.7708
	25	330.284	25	124.588	25	110.081	25	0.665072	25	29.7103
	25	578.973	25	165.727	25	205.885	25	0.426072	25	21.5689
	25	381.301	25	119.863	25	135.285	25	1.25922	25	14.5768
	25	694.359	25	210.136	25	247.739	25	1.23998	25	22.6629
	25	641.704	25	192.097	25	218.448	25	0.537838	25	18.9037
	25	398.186	25	110	25	158.831	25	1.11611	25	11.2233
	25	673.793	25	194.783	25	236.804	25	0.476343	25	20.3706
	25	1113.4	25	350	25	365.572	25	1.18088	25	15.6731
	25	894.03	25	272.178	25	302.453	25	0.351628	25	21.1523
	25	69.3185	25	20.3468	25	23.8209	25	0.622432	25	20.6595
	25	89.9767	25	33.4884	25	49.3927	25	0.625994	25	11.9442
	25	382.218	25	113.935	25	134.619	25	0.631759	25	28.1023
	25	48.8633	25	18.8921	25	27.7733	25	0.754695	25	30.866
	25	90.5354	25	42.6061	25	47.1928	25	0.698294	25	17.0699
	25	101.867	25	43.3883	25	50.2804	25	0.559281	25	24.8832
	25	73.3838	25	35.9747	25	37.4441	25	0.694042	25	15.7878
	25	97.1168	25	54.0292	25	44.1078	25	0.654164	25	28.6599
	25	101.852	25	47.9318	25	45.4396	25	0.914845	25	14.4536
	25	6.14045	25	3.3196	25	2.95954	25	1.01792	25	26.048
	25	59.3852	25	17.3852	25	31.2707	25	0.973251	25	18.058
	25	92.6182	25	35.8091	25	50.3473	25	0.76944	25	29.5489
	25	38.7679	25	28.4286	25	19.0022	25	0.718131	25	6.18541
	50	339.34	50	140	50	124.816	50	1.27	50	6.50492
	50	370.854	50	95.9231	50	161.308	50	0.51	50	16.4763
	50	226.79	50	78.9205	50	87.4204	50	0.8	50	13.6552
	50	58.6757	50	30.5405	50	27.2968	50	0.83	50	8.39417
	50	249.269	50	78.3582	50	107.285	50	1.27	50	17.646
	50	315.342	50	96.1842	50	108.645	50	1.24	50	13.1668
	50	388.592	50	119.211	50	151.247	50	0.58	50	10.1019
	50	363.121	50	110.758	50	155.715	50	1.26	50	13.0466
	50	382.731	50	120.312	50	156.31	50	0.68	50	2.77208
	50	457.853	50	135.321	50	183.736	50	1.28	50	16.143
	50	557.389	50	169.691	50	208.831	50	0.93	50	17.9293
	50	139.175	50	43.75	50	59.9011	50	1.08	50	14.0585
	50	347.937	50	109.375	50	135.285	50	0.94	50	14.3174
	50	660.455	50	187.273	50	257.868	50	1.03	50	13.4989
	50	111.34	50	58.1	50	24.5338	50	0.544634	50	4.05932
	50	12.5	50	-2.84694	50	42.3362	50	0.801953	50	5.70892
	50	111.327	50	103.438	50	35.6184	50	0.749946	50	14.0461
	50	18.1923	50	35.9808	50	13.5204	50	0.999729	50	6.22542
	50	55.1949	50	40.4746	50	31.3341	50	0.795518	50	18.5444
	50	13.9118	50	27.5147	50	40.048	50	0.713296	50	4.11173
	50	29.7895	50	11.5175	50	25.7925	50	1.0281	50	10.983
	75	219.313	75	76.3187	75	81.7634	75	1.43	75	12.2952
	75	135.765	75	47.2449	75	50.6155	75	1.53	75	6.51526
	75	106.838	75	30.2941	75	49.1412	75	1.57	75	7.15394
	75	204.692	75	71.2308	75	103.508	75	1.23	75	10.1318
	75	339.451	75	106.707	75	135.835	75	1.19	75	5.05017
	75	278.35	75	87.5	75	126.536	75	0.76	75	8.40382
	75	286.5	75	79.1463	75	129.679	75	0.85	75	7.16456
	75	532.578	75	162.444	75	245.217	75	1.12	75	5.93813
	75	113.794	75	42.3529	75	69.8945	75	0.94	75	4.9849
	75	265.095	75	83.3333	75	118.106	75	0.8	75	4.6006
	75	421.742	75	132.576	75	176.417	75	1.13	75	5.48132
	75	459.267	75	181.667	75	170.297	75	1.1	75	5.56751
	75	151	75	64.25	75	59.4073	75	1.31	75	6.33652
	75	627.013	75	220.658	75	245.048	75	0.94	75	7.94029
	75	35.037	75	69.2963	75	35.392	75	1.05557	75	3.71366
	75	90.2273	75	137.515	75	8.99299	75	0.864764	75	2.93619
	75	49.7895	75	98.4737	75	3.77615	75	0.807165	75	5.08778
	75	44.5286	75	49.4714	75	36.068	75	0.934951	75	4.69284
	75	38.9625	75	43.2875	75	25.2464	75	0.776541	75	5.34648
	75	314.707	75	575.845	75	19.7837	75	0.620577	75	5.54729
	100	287.948	100	90.5172	100	132.641	100	1.3	100	2.69961
	100	184.792	100	64.3056	100	89.937	100	1.15	100	4.58175
	100	318.833	100	113.788	100	139.516	100	1.14	100	5.04035
	100	200.268	100	90.2439	100	76.4329	100	0.82	100	2.07057
	100	49.7895	100	86.3158	100	2.35127	100	0.8	100	1.77043
	100	170.574	100	15.5319	100	50.8644	100	0.73	100	2.10574
	100	164.47	100	85.6061	100	61.2091	100	0.94	100	3.09853
	100	138.594	100	48.2292	100	56.9309	100	1.09	100	3.39835
	100	188.75	100	80.3125	100	82.1505	100	1.02	100	2.01059
	100	103.381	100	53.8095	100	48.0943	100	1.3	100	3.94734
	100	88.0135	100	45.8108	100	34.1202	100	1.35	100	2.36428
	100	275.25	100	111.389	100	117.99	100	1.29	100	4.29921
	100	245.097	100	95.6944	100	103.963	100	1.17	100	4.37231
	100	16.8929	100	33.4107	100	57.6484	100	0.850135	100	4.28853
	100	27.8235	100	55.0294	100	20.6782	100	0.438099	100	1.94199
	100	15.2581	100	30.1774	100	27.6316	100	1.05887	100	4.86995
	100	244	100	5.79412	100	24.9781	100	0.553604	100	2.11523
	100	208.708	100	300.208	100	58.5679	100	0.693832	100	1.88364
	100	392.833	100	26.4444	100	69.2091	100	0.79766	100	1.28192
	200	97.4062	200	86.5625	200	9.28372	200	0.9	200	1.57372
	200	91.6765	200	81.4706	200	23.592	200	1.1	200	1.53805
	200	110.167	200	81.25	200	27.2304	200	1.32	200	1.73287
	200	103.381	200	53.8095	200	24.0443	200	1.02	200	1.91222
	200	149.18	200	100.6	200	36.2398	200	1.33	200	2.86368
	200	90.4583	200	47.0833	200	42.0825	200	1.52	200	1.78357
	200	108.55	200	56.5	200	37.8728	200	0.74	200	1.53379
	200	50.2742	200	44.6774	200	12.9376	200	0.95	200	1.68978
	200	103.9	200	92.3333	200	9.90264	200	0.75	200	1.75445
	200	108.55	200	56.5	200	37.8728	200	0.68	200	1.22989
	200	135.688	200	70.625	200	47.341	200	0.92	200	1.55333
	200	77.5357	200	40.3571	200	36.0707	200	1.14	200	2.00276
	200	94.6	200	187.1	200	19.8009	200	1.00525	200	2.44319
	200	67.5714	200	133.643	200	32.181	200	0.619755	200	1.02248
	200	118.25	200	233.875	200	3.7074	200	1.10523	200	1.49179
	200	236.5	200	467.75	200	7.41481	200	0.678829	200	0.687544
	200	24.8947	200	49.2368	200	5.21077	200	0.801505	200	1.28077
	200	94.6	200	187.1	200	19.8009	200	0.62419	200	0.980367
	200	72.7692	200	143.923	200	15.2315	200	0.939376	200	1.72855
	200	94.6	200	187.1	200	19.8009	200	0.757767	200	0.866816
	200	33.7857	200	66.8214	200	7.07176	200	0.699308	200	0.875428
Cu	10	392.269	10	119.167	10	160.339	10	1.52	10	12.0456
	10	1020.11	10	257.102	10	365.188	10	0.71	10	15.5763
	10	767.764	10	216.758	10	274.493	10	1.46	10	16.7601
	10	587.872	10	163.761	10	207.02	10	1.09	10	18.841
	10	636.903	10	200.212	10	233.463	10	0.73	10	17.7892
	10	321.466	10	105.441	10	122.595	10	1.32	10	14.5866
	10	577.494	10	176.145	10	202.006	10	0.36	10	13.4398
	10	492.054	10	145.054	10	177.571	10	1.15	10	14.4525
	10	91.0609	10	26.1807	10	30.1502	10	0.98	10	25.6036
	10	620.622	10	178.519	10	220.671	10	0.95	10	26.1805
	10	775.938	10	229	10	264.907	10	1.01	10	18.6431
	10	137.322	10	33.2222	10	74.2591	10	1.09	10	11.5097
	10	107.372	10	71.2848	10	46.7186	10	0.7052	10	45.2423
	10	80.757	10	55.0739	10	41.4081	10	0.4586	10	17.1028
	10	116.303	10	71.4671	10	54.7896	10	0.9423	10	25.5879
	10	105.804	10	66.618	10	42.5722	10	0.4473	10	21.9901
	10	88.3608	10	53.6887	10	34.5009	10	0.6348	10	23.0068
	10	75.3048	10	47.1575	10	32.677	10	0.5337	10	20.7553
	10	112.293	10	82.3448	10	46.3332	10	0.972	10	13.6495
	10	103.509	10	61.1875	10	61.1588	10	0.7497	10	25.0295
	20	984.035	20	277.817	20	334.032	20	0.66	20	11.1462
	20	727.943	20	211.835	20	244.376	20	0.71	20	15.0123
	20	501.294	20	142.944	20	188.898	20	1.15	20	17.193
	20	790.175	20	217.625	20	274.921	20	1.04	20	19.2917
	20	740.183	20	207.465	20	295.348	20	0.61	20	11.5477
	20	519.75	20	151.81	20	184.738	20	0.95	20	18.2365
	20	512.375	20	144.491	20	183.434	20	0.92	20	15.2005
	20	1071.66	20	309.662	20	362.233	20	1.14	20	15.1579
	20	337.684	20	100.263	20	135.485	20	0.89	20	15.5963
	20	665.517	20	185.165	20	233.683	20	1.13	20	18.0017
	20	598.778	20	155.17	20	229.175	20	0.79	20	16.1331
	20	709.183	20	190.611	20	265.169	20	0.65	20	12.9344
	20	504.883	20	146.809	20	182.159	20	0.78	20	12.3825
	20	65.7879	20	48.2424	20	29.6955	20	0.6486	20	19.2087
	20	145.932	20	85.9893	20	44.7079	20	0.7852	20	14.6525
	20	64.1484	20	42.4414	20	32.4805	20	0.7494	20	21.5366
	20	86.7721	20	72.2868	20	27.5806	20	0.7551	20	11.2751
	20	202.546	20	130.415	20	70.3438	20	0.807	20	11.453
	20	76.2231	20	46.8385	20	35.5198	20	0.6642	20	33.5262
	50	1425.78	50	423.333	50	483.195	50	1.15	50	11.4834
	50	1058.1	50	312.273	50	371.075	50	1.42	50	15.0817
	50	837.375	50	244.583	50	296.131	50	0.72	50	8.93934
	50	683.793	50	187.828	50	239.56	50	0.6	50	20.4039
	50	407.383	50	115.514	50	149.619	50	1.04	50	11.6211
	50	179.437	50	52.4107	50	75.0521	50	0.47	50	8.64972
	50	701.058	50	204.767	50	246.245	50	1	50	14.9352
	50	362.328	50	96.9748	50	141.77	50	1.46	50	19.8651
	50	895.79	50	251.08	50	317.264	50	1.21	50	14.9176
	50	469.223	50	131.518	50	164.683	50	0.98	50	20.015
	50	558.56	50	160.667	50	212.072	50	0.83	50	16.1542
	50	1052.38	50	305	50	359.556	50	0.58	50	10.9172
	50	189.2	50	374.2	50	5.93185	50	0.6411	50	2.96005
	50	47.2273	50	52.4697	50	19.1233	50	0.8386	50	10.8253
	50	62.3851	50	45.7471	50	32.0296	50	0.7589	50	15.0501
	50	52.5282	50	46.8099	50	36.3244	50	0.4804	50	7.86457
	50	37.3806	50	53.7687	50	10.4898	50	0.626	50	21.2875
	50	73.4038	50	63.5302	50	30.3208	50	0.7141	50	16.9226
	50	59.0216	50	58.5043	50	24.4057	50	0.5253	50	18.0874
	100	549.861	100	154.508	100	222.524	100	0.57	100	10.9942
	100	593.205	100	186.475	100	204.259	100	0.57	100	9.55341
	100	1012.05	100	288.585	100	338.479	100	0.82	100	12.5924
	100	655.721	100	177.357	100	220.847	100	1.21	100	15.2889
	100	728.688	100	205.089	100	252.46	100	1.07	100	15.5492
	100	538.148	100	152.593	100	188.291	100	0.86	100	13.7188
	100	503.784	100	141.79	100	187.011	100	0.78	100	15.127
	100	676.713	100	201.721	100	230.063	100	0.68	100	13.2488
	100	108.225	100	135.423	100	25.0304	100	0.7788	100	19.651
	100	72.7706	100	69.5642	100	27.3793	100	0.5141	100	13.6487
	100	96.536	100	81.3964	100	36.9616	100	0.4598	100	13.0648
	100	111.924	100	133.261	100	29.5847	100	0.7871	100	15.3834
	100	143.535	100	156.24	100	31.0114	100	0.5595	100	9.07058
	100	82.625	100	78.9844	100	36.3478	100	0.6503	100	18.1326
	100	130.766	100	119.25	100	59.8262	100	0.8176	100	17.323
	100	80.6607	100	56.1454	100	31.8394	100	0.5047	100	22.0278
	100	126.987	100	143.798	100	37.4279	100	0.6994	100	15.601
	100	81.9245	100	60.0755	100	42.538	100	0.6567	100	16.6323
	100	63.6205	100	41.3973	100	33.4973	100	0.687	100	11.6604
	100	71.684	100	52.566	100	31.5628	100	0.6206	100	9.42541
	150	632.466	150	166.521	150	224.672	150	1.45	150	18.5604
	150	691.577	150	194.33	150	246.032	150	0.86	150	19.5765
	150	404.149	150	105.529	150	154.934	150	1.07	150	20.5287
	150	412.75	150	98.2813	150	159.181	150	0.95	150	10.4695
	150	655.318	150	176.512	150	225.52	150	0.85	150	14.3168
	150	776.163	150	222.789	150	279.976	150	0.53	150	14.883
	150	683.572	150	184.76	150	256.748	150	0.77	150	14.06
	150	833.495	150	190.236	150	303.734	150	1.02	150	17.8623
	150	419.518	150	115.893	150	160.576	150	0.8	150	18.9006
	150	293.674	150	94.8315	150	115.473	150	0.56	150	19.7941
	150	778.135	150	224.494	150	282.332	150	0.58	150	13.6021
	150	859.084	150	241.789	150	276.372	150	0.77	150	18.1985
	150	454.504	150	129.515	150	164.467	150	0.63	150	11.2687
	150	741.976	150	211.76	150	259.827	150	0.62	150	19.8959
	150	67.8438	150	49.75	150	37.1996	150	0.9213	150	16.8898
	150	70.8214	150	67.7009	150	26.6459	150	0.7853	150	14.9993
	150	84	150	116.102	150	28.8731	150	0.8236	150	21.6927
	150	83.3259	150	53.6519	150	40.1267	150	0.8348	150	12.0687
	150	70.0517	150	91.9655	150	29.5288	150	1.2831	150	14.2249
	150	78.5187	150	44.3993	150	40.518	150	0.7511	150	14.1034
	150	70.428	150	47.1856	150	34.5705	150	0.686	150	12.7779
	150	56.1466	150	41.1724	150	42.7591	150	0.4723	150	15.2122
	200	488.838	200	145.143	200	180.898	200	0.98	200	16.18
	200	730.916	200	187.022	200	256.296	200	0.63	200	14.5136
	200	152.762	200	45.3571	200	60.2886	200	0.97	200	14.4542
	200	227.031	200	64.375	200	88.6421	200	0.44	200	16.2364
	200	660.455	200	187.273	200	234.911	200	0.76	200	15.0466
	200	649.256	200	187.312	200	229.258	200	0.69	200	17.099
	200	469.04	200	132.011	200	171.211	200	0.89	200	15.6597
	200	586.811	200	170.765	200	194.42	200	0.66	200	14.8209
	200	703.065	200	199.355	200	241.921	200	1.1	200	14.1042
	200	717.364	200	198.75	200	256.659	200	0.85	200	13.7633
	200	697.536	200	205.952	200	241.854	200	0.58	200	9.81288
	200	634.591	200	175.817	200	224.616	200	1.31	200	13.5862
	200	47.8221	200	31.1174	200	28.5688	200	0.7085	200	17.1287
	200	71.0744	200	52.119	200	32.5828	200	0.7376	200	13.874
	200	66.2978	200	55.2303	200	35.2596	200	0.5983	200	10.2701
	200	64.2553	200	40.8564	200	40.9675	200	0.8627	200	14.7323
	200	55.6632	200	53.2105	200	19.1706	200	0.7279	200	17.5125
	200	79.9158	200	64.4307	200	29.105	200	0.732	200	11.8427
	200	58.4057	200	38.0041	200	30.7516	200	0.6212	200	14.0662
	200	126.323	200	83.5769	200	52.3065	200	0.7634	200	10.4809
	400	576.106	400	160.758	400	208.811	400	1.13	400	10.0926
	400	488.607	400	141.607	400	182.719	400	1.04	400	14.4769
	400	442.271	400	126.597	400	162.534	400	0.63	400	14.3891
	400	54.275	400	28.25	400	31.5626	400	0.65	400	11.3852
	400	493.805	400	137.792	400	178.98	400	0.7	400	10.2571
	400	531.013	400	143.974	400	198.773	400	1.06	400	7.1275
	400	545.639	400	152.651	400	203.26	400	0.8	400	7.02839
	400	447.682	400	131.406	400	163.05	400	0.87	400	17.3805
	400	264.781	400	80.4375	400	111.385	400	0.97	400	10.5782
	400	356.127	400	100.98	400	148.949	400	0.52	400	7.36893
	400	377.412	400	112.059	400	156.375	400	0.68	400	11.8061
	400	258.323	400	78.4756	400	105.589	400	0.59	400	5.63253
	400	583.922	400	163.667	400	230.191	400	1.07	400	5.51877
	400	386.355	400	103.55	400	148.955	400	0.56	400	12.3663
	400	251.018	400	58.9286	400	112.18	400	0.56	400	15.1093
	400	78.4085	400	40.9155	400	56.401	400	0.7867	400	8.59449
	400	74.4518	400	33.3193	400	45.858	400	0.4966	400	17.5143
	400	56.9483	400	34.9943	400	42.502	400	0.8068	400	6.30687
	400	36.6746	400	8.20635	400	44.2392	400	0.5975	400	9.60133
	400	30.8727	400	11.9364	400	31.3218	400	0.5267	400	10.9857
	Cu25+Zn20	743.595	Cu25+Zn20	223.095	Cu25+Zn20	279.765	Cu25+Zn20	0.26	Cu25+Zn20	17.3378
	Cu25+Zn20	709.795	Cu25+Zn20	212.955	Cu25+Zn20	249.256	Cu25+Zn20	0.81	Cu25+Zn20	24.0196
	Cu25+Zn20	162.256	Cu25+Zn20	56.4634	Cu25+Zn20	82.0487	Cu25+Zn20	0.44	Cu25+Zn20	14.2637
	Cu25+Zn20	414.811	Cu25+Zn20	124.939	Cu25+Zn20	148.871	Cu25+Zn20	0.83	Cu25+Zn20	15.5397
	Cu25+Zn20	961.687	Cu25+Zn20	292.473	Cu25+Zn20	187.475	Cu25+Zn20	0.49	Cu25+Zn20	17.2575
	Cu25+Zn20	750.489	Cu25+Zn20	215.42	Cu25+Zn20	270.715	Cu25+Zn20	1.28	Cu25+Zn20	19.183
	Cu25+Zn20	563.42	Cu25+Zn20	174.54	Cu25+Zn20	201.426	Cu25+Zn20	0.35	Cu25+Zn20	14.4746
	Cu25+Zn20	537.482	Cu25+Zn20	163.631	Cu25+Zn20	198.366	Cu25+Zn20	0.7	Cu25+Zn20	15.6563
	Cu25+Zn20	805.423	Cu25+Zn20	238.75	Cu25+Zn20	281.086	Cu25+Zn20	1.17	Cu25+Zn20	11.9227
	Cu25+Zn20	1039.61	Cu25+Zn20	304.22	Cu25+Zn20	360.231	Cu25+Zn20	0.68	Cu25+Zn20	8.9258
	Cu25+Zn20	411.394	Cu25+Zn20	121.737	Cu25+Zn20	153.67	Cu25+Zn20	1.04	Cu25+Zn20	2.2086
	Cu25+Zn20	784.024	Cu25+Zn20	230.476	Cu25+Zn20	269.61	Cu25+Zn20	1.17	Cu25+Zn20	3.8398
	Cu25+Zn20	1061.47	Cu25+Zn20	314.573	Cu25+Zn20	350.979	Cu25+Zn20	1.12	Cu25+Zn20	12.1041
	Cu25+Zn20	802.484	Cu25+Zn20	228.457	Cu25+Zn20	270.627	Cu25+Zn20	1.08	Cu25+Zn20	13.8258
	Cu25+Zn20	20.4811	Cu25+Zn20	15.0189	Cu25+Zn20	26.7151	Cu25+Zn20	0.8994	Cu25+Zn20	19.23
	Cu25+Zn20	47.7654	Cu25+Zn20	27.7593	Cu25+Zn20	25.0524	Cu25+Zn20	0.4639	Cu25+Zn20	18.2788
	Cu25+Zn20	43.3663	Cu25+Zn20	38.6453	Cu25+Zn20	27.0524	Cu25+Zn20	0.6111	Cu25+Zn20	9.31427
	Cu25+Zn20	16.98	Cu25+Zn20	6.565	Cu25+Zn20	19.7522	Cu25+Zn20	0.5554	Cu25+Zn20	15.1175
	Cu25+Zn20	88.3261	Cu25+Zn20	115.957	Cu25+Zn20	22.5928	Cu25+Zn20	0.7669	Cu25+Zn20	6.42149
	Cu25+Zn20	43.7114	Cu25+Zn20	32.0537	Cu25+Zn20	26.5098	Cu25+Zn20	0.7103	Cu25+Zn20	1.99419
	Cu25+Zn20	55.9536	Cu25+Zn20	41.0309	Cu25+Zn20	41.7444	Cu25+Zn20	0.5363	Cu25+Zn20	17.7409
	Cu25+Zn20	67.2685	Cu25+Zn20	32.9769	Cu25+Zn20	34.3237	Cu25+Zn20	0.65	Cu25+Zn20	11.5411
	Cu25+Zn50	99.5565	Cu25+Zn50	27.2273	Cu25+Zn50	34.2912	Cu25+Zn50	0.92	Cu25+Zn50	10.855
	Cu25+Zn50	790.148	Cu25+Zn50	202.614	Cu25+Zn50	282.611	Cu25+Zn50	1.27	Cu25+Zn50	20.0429
	Cu25+Zn50	417.269	Cu25+Zn50	90.2885	Cu25+Zn50	171.07	Cu25+Zn50	1.04	Cu25+Zn50	17.6704
	Cu25+Zn50	620.705	Cu25+Zn50	173.976	Cu25+Zn50	223.813	Cu25+Zn50	0.84	Cu25+Zn50	21.5134
	Cu25+Zn50	210.58	Cu25+Zn50	59.7101	Cu25+Zn50	93.1981	Cu25+Zn50	1.06	Cu25+Zn50	11.7424
	Cu25+Zn50	838.632	Cu25+Zn50	215.812	Cu25+Zn50	301.073	Cu25+Zn50	0.77	Cu25+Zn50	16.8463
	Cu25+Zn50	649.679	Cu25+Zn50	132.453	Cu25+Zn50	275.442	Cu25+Zn50	1.14	Cu25+Zn50	15.8194
	Cu25+Zn50	920.842	Cu25+Zn50	239.235	Cu25+Zn50	321.71	Cu25+Zn50	1.22	Cu25+Zn50	16.7938
	Cu25+Zn50	22.6301	Cu25+Zn50	7.11382	Cu25+Zn50	13.1618	Cu25+Zn50	1.48	Cu25+Zn50	23.0215
	Cu25+Zn50	303.655	Cu25+Zn50	95.4545	Cu25+Zn50	110.032	Cu25+Zn50	1.44	Cu25+Zn50	15.6874
	Cu25+Zn50	745.562	Cu25+Zn50	140.284	Cu25+Zn50	291.61	Cu25+Zn50	1.38	Cu25+Zn50	10.9518
	Cu25+Zn50	603.246	Cu25+Zn50	182.295	Cu25+Zn50	239.08	Cu25+Zn50	1.21	Cu25+Zn50	16.9367
	Cu25+Zn50	772.883	Cu25+Zn50	219.953	Cu25+Zn50	273.697	Cu25+Zn50	0.78	Cu25+Zn50	17.0029
	Cu25+Zn50	1269.99	Cu25+Zn50	329.297	Cu25+Zn50	434.839	Cu25+Zn50	1.24	Cu25+Zn50	12.387
	Cu25+Zn50	649.256	Cu25+Zn50	187.312	Cu25+Zn50	241.884	Cu25+Zn50	1.07	Cu25+Zn50	14.0314
	Cu25+Zn50	59.9423	Cu25+Zn50	66.5962	Cu25+Zn50	24.2718	Cu25+Zn50	0.630391	Cu25+Zn50	14.3862
	Cu25+Zn50	37.0057	Cu25+Zn50	27.1364	Cu25+Zn50	22.4429	Cu25+Zn50	0.903738	Cu25+Zn50	11.848
	Cu25+Zn50	54.8456	Cu25+Zn50	48.875	Cu25+Zn50	19.3589	Cu25+Zn50	0.531504	Cu25+Zn50	8.71235
	Cu25+Zn50	30.3214	Cu25+Zn50	11.7232	Cu25+Zn50	26.2531	Cu25+Zn50	0.717418	Cu25+Zn50	11.6646
	Cu25+Zn50	58.5887	Cu25+Zn50	28.7218	Cu25+Zn50	29.8949	Cu25+Zn50	0.907826	Cu25+Zn50	6.08643
	Cu25+Zn50	90.8955	Cu25+Zn50	50.0254	Cu25+Zn50	40.4585	Cu25+Zn50	0.919254	Cu25+Zn50	27.9075
	Cu25+Zn50	83.7446	Cu25+Zn50	48.6688	Cu25+Zn50	42.8299	Cu25+Zn50	0.576005	Cu25+Zn50	33.4205
	Cu25+Zn50	120.021	Cu25+Zn50	124.802	Cu25+Zn50	37.374	Cu25+Zn50	0.620041	Cu25+Zn50	11.9265
	Cu25+Zn50	27.8333	Cu25+Zn50	20.4103	Cu25+Zn50	36.3052	Cu25+Zn50	0.556119	Cu25+Zn50	8.02072
	Cu25+Zn50	186.094	Cu25+Zn50	283.625	Cu25+Zn50	18.548	Cu25+Zn50	0.643177	Cu25+Zn50	5.01513
	Cu25+Zn50	80.2933	Cu25+Zn50	41.899	Cu25+Zn50	41.9739	Cu25+Zn50	0.700276	Cu25+Zn50	13.7411
	Cu25+Zn50	73.066	Cu25+Zn50	41.316	Cu25+Zn50	37.7043	Cu25+Zn50	1.0941	Cu25+Zn50	19.7664
	Cu25+Zn50	64.1937	Cu25+Zn50	41.7703	Cu25+Zn50	30.3866	Cu25+Zn50	1.20697	Cu25+Zn50	22.9309
	Cu25+Zn50	121.284	Cu25+Zn50	126.116	Cu25+Zn50	32.4511	Cu25+Zn50	0.765674	Cu25+Zn50	9.83752
	Cu25+Zn50	31.4444	Cu25+Zn50	12.1574	Cu25+Zn50	31.9018	Cu25+Zn50	0.737358	Cu25+Zn50	5.53756
	Cu25+Zn100	844.333	Cu25+Zn100	248.205	Cu25+Zn100	277.399	Cu25+Zn100	1.11	Cu25+Zn100	12.9305
	Cu25+Zn100	982.955	Cu25+Zn100	288.955	Cu25+Zn100	326.711	Cu25+Zn100	0.91	Cu25+Zn100	13.5347
	Cu25+Zn100	665.232	Cu25+Zn100	195.556	Cu25+Zn100	223.658	Cu25+Zn100	1.05	Cu25+Zn100	19.9813
	Cu25+Zn100	619.965	Cu25+Zn100	183.586	Cu25+Zn100	208.808	Cu25+Zn100	0.88	Cu25+Zn100	18.1503
	Cu25+Zn100	673.554	Cu25+Zn100	202.871	Cu25+Zn100	234.23	Cu25+Zn100	0.7	Cu25+Zn100	18.3428
	Cu25+Zn100	748.293	Cu25+Zn100	218.564	Cu25+Zn100	259.255	Cu25+Zn100	1.03	Cu25+Zn100	16.6101
	Cu25+Zn100	639.27	Cu25+Zn100	190.899	Cu25+Zn100	218.588	Cu25+Zn100	1.01	Cu25+Zn100	15.688
	Cu25+Zn100	751.253	Cu25+Zn100	212.097	Cu25+Zn100	252.298	Cu25+Zn100	0.96	Cu25+Zn100	17.4156
	Cu25+Zn100	652.059	Cu25+Zn100	191.683	Cu25+Zn100	234.231	Cu25+Zn100	0.9	Cu25+Zn100	20.0517
	Cu25+Zn100	638.594	Cu25+Zn100	191.014	Cu25+Zn100	212.212	Cu25+Zn100	1.14	Cu25+Zn100	16.4698
	Cu25+Zn100	1205.44	Cu25+Zn100	323.647	Cu25+Zn100	399.561	Cu25+Zn100	1.29	Cu25+Zn100	9.39501
	Cu25+Zn100	843.046	Cu25+Zn100	242.222	Cu25+Zn100	283.397	Cu25+Zn100	1.16	Cu25+Zn100	16.6065
	Cu25+Zn100	538.148	Cu25+Zn100	152.593	Cu25+Zn100	191.409	Cu25+Zn100	0.89	Cu25+Zn100	8.03713
	Cu25+Zn100	163.076	Cu25+Zn100	53.6957	Cu25+Zn100	71.5138	Cu25+Zn100	1.02	Cu25+Zn100	9.48143
	Cu25+Zn100	543.958	Cu25+Zn100	165.602	Cu25+Zn100	179.459	Cu25+Zn100	0.83	Cu25+Zn100	18.2082
	Cu25+Zn100	76.6377	Cu25+Zn100	73.2609	Cu25+Zn100	37.3737	Cu25+Zn100	0.589471	Cu25+Zn100	6.43915
	Cu25+Zn100	46.3037	Cu25+Zn100	28.4533	Cu25+Zn100	27.4776	Cu25+Zn100	0.756189	Cu25+Zn100	23.9429
	Cu25+Zn100	25.3433	Cu25+Zn100	9.79851	Cu25+Zn100	21.9429	Cu25+Zn100	0.515222	Cu25+Zn100	10.4523
	Cu25+Zn100	78.8352	Cu25+Zn100	57.8101	Cu25+Zn100	33.7038	Cu25+Zn100	0.636583	Cu25+Zn100	19.2011
	Cu25+Zn100	58.3258	Cu25+Zn100	39.4635	Cu25+Zn100	32.1723	Cu25+Zn100	0.868699	Cu25+Zn100	20.6423
	Cu25+Zn100	93.4536	Cu25+Zn100	68.5298	Cu25+Zn100	43.2982	Cu25+Zn100	0.454099	Cu25+Zn100	17.2156
	Cu25+Zn100	31.9265	Cu25+Zn100	23.4118	Cu25+Zn100	37.9306	Cu25+Zn100	0.691986	Cu25+Zn100	6.12485
	Cu25+Zn100	51.5463	Cu25+Zn100	26.8981	Cu25+Zn100	34.7402	Cu25+Zn100	0.648889	Cu25+Zn100	11.0146
	Cu25+Zn100	37.431	Cu25+Zn100	27.4483	Cu25+Zn100	31.4087	Cu25+Zn100	0.664836	Cu25+Zn100	2.36319
	Cu25+Zn100	41.75	Cu25+Zn100	30.6154	Cu25+Zn100	44.7452	Cu25+Zn100	0.601855	Cu25+Zn100	1.61019
	Cu25+Zn100	69.1478	Cu25+Zn100	43.3019	Cu25+Zn100	36.3582	Cu25+Zn100	0.588226	Cu25+Zn100	24.7574
	Cu50+Zn20	193.19	Cu50+Zn20	52.7381	Cu50+Zn20	86.8102	Cu50+Zn20	0.79	Cu50+Zn20	13.7147
	Cu50+Zn20	390.135	Cu50+Zn20	111.984	Cu50+Zn20	152.754	Cu50+Zn20	0.69	Cu50+Zn20	11.2105
	Cu50+Zn20	357.879	Cu50+Zn20	112.5	Cu50+Zn20	139.601	Cu50+Zn20	0.95	Cu50+Zn20	12.7396
	Cu50+Zn20	541.147	Cu50+Zn20	163.529	Cu50+Zn20	207.041	Cu50+Zn20	0.94	Cu50+Zn20	13.5603
	Cu50+Zn20	345.18	Cu50+Zn20	19	Cu50+Zn20	175.537	Cu50+Zn20	1.62	Cu50+Zn20	10.7943
	Cu50+Zn20	686.021	Cu50+Zn20	201.667	Cu50+Zn20	243.8	Cu50+Zn20	0.58	Cu50+Zn20	8.78372
	Cu50+Zn20	84.5566	Cu50+Zn20	22.3585	Cu50+Zn20	42.0331	Cu50+Zn20	0.86	Cu50+Zn20	7.97823
	Cu50+Zn20	449.933	Cu50+Zn20	131.418	Cu50+Zn20	176.883	Cu50+Zn20	1.38	Cu50+Zn20	14.5656
	Cu50+Zn20	400.669	Cu50+Zn20	119.648	Cu50+Zn20	154.786	Cu50+Zn20	0.84	Cu50+Zn20	12.7115
	Cu50+Zn20	497.177	Cu50+Zn20	152.846	Cu50+Zn20	197.864	Cu50+Zn20	0.73	Cu50+Zn20	9.8393
	Cu50+Zn20	135.803	Cu50+Zn20	35.9091	Cu50+Zn20	75.1599	Cu50+Zn20	1.31	Cu50+Zn20	5.42076
	Cu50+Zn20	366.017	Cu50+Zn20	104.77	Cu50+Zn20	149.024	Cu50+Zn20	0.94	Cu50+Zn20	19.8406
	Cu50+Zn20	80.17	Cu50+Zn20	7.3	Cu50+Zn20	56.7346	Cu50+Zn20	0.98	Cu50+Zn20	11.818
	Cu50+Zn20	430.78	Cu50+Zn20	135.417	Cu50+Zn20	169.375	Cu50+Zn20	1.25	Cu50+Zn20	20.9754
	Cu50+Zn20	666.705	Cu50+Zn20	188.012	Cu50+Zn20	247.812	Cu50+Zn20	0.73	Cu50+Zn20	17.062
	Cu50+Zn20	22.5238	Cu50+Zn20	44.5476	Cu50+Zn20	34.777	Cu50+Zn20	0.839575	Cu50+Zn20	4.22625
	Cu50+Zn20	56.0187	Cu50+Zn20	26.3625	Cu50+Zn20	32.3571	Cu50+Zn20	0.776534	Cu50+Zn20	6.32875
	Cu50+Zn20	93.8724	Cu50+Zn20	47.8138	Cu50+Zn20	41.7375	Cu50+Zn20	0.944303	Cu50+Zn20	21.9262
	Cu50+Zn20	60.4207	Cu50+Zn20	37.128	Cu50+Zn20	32.7753	Cu50+Zn20	0.800868	Cu50+Zn20	10.7754
	Cu50+Zn20	108.733	Cu50+Zn20	120.802	Cu50+Zn20	35.219	Cu50+Zn20	0.743055	Cu50+Zn20	2.86091
	Cu50+Zn20	91.2623	Cu50+Zn20	47.623	Cu50+Zn20	38.7386	Cu50+Zn20	0.742822	Cu50+Zn20	11.6713
	Cu50+Zn20	39.9556	Cu50+Zn20	24.5524	Cu50+Zn20	29.82	Cu50+Zn20	0.962138	Cu50+Zn20	12.0348
	Cu50+Zn20	52.5189	Cu50+Zn20	27.4057	Cu50+Zn20	24.2782	Cu50+Zn20	0.798723	Cu50+Zn20	7.64303
	Cu50+Zn20	74.7633	Cu50+Zn20	43.4493	Cu50+Zn20	30.673	Cu50+Zn20	0.919818	Cu50+Zn20	20.692
	Cu50+Zn20	73.4444	Cu50+Zn20	70.2083	Cu50+Zn20	25.2946	Cu50+Zn20	1.09541	Cu50+Zn20	3.84617
	Cu50+Zn20	73.8261	Cu50+Zn20	28.5435	Cu50+Zn20	30.9824	Cu50+Zn20	0.738188	Cu50+Zn20	1.60205
	Cu50+Zn20	44.7283	Cu50+Zn20	25.9942	Cu50+Zn20	32.2176	Cu50+Zn20	0.754108	Cu50+Zn20	15.8327
	Cu50+Zn50	512.052	Cu50+Zn50	146.979	Cu50+Zn50	174.185	Cu50+Zn50	0.66	Cu50+Zn50	2.24533
	Cu50+Zn50	992.6	Cu50+Zn50	298.6	Cu50+Zn50	367.71	Cu50+Zn50	1.18	Cu50+Zn50	11.8938
	Cu50+Zn50	131.153	Cu50+Zn50	48.8136	Cu50+Zn50	54.8758	Cu50+Zn50	1.57	Cu50+Zn50	9.56922
	Cu50+Zn50	300.614	Cu50+Zn50	107.286	Cu50+Zn50	113.507	Cu50+Zn50	0.69	Cu50+Zn50	13.5541
	Cu50+Zn50	501.602	Cu50+Zn50	143.98	Cu50+Zn50	206.705	Cu50+Zn50	0.43	Cu50+Zn50	10.0712
	Cu50+Zn50	796.258	Cu50+Zn50	223.182	Cu50+Zn50	294.767	Cu50+Zn50	0.76	Cu50+Zn50	9.86015
	Cu50+Zn50	704.882	Cu50+Zn50	215	Cu50+Zn50	261.421	Cu50+Zn50	0.92	Cu50+Zn50	14.2456
	Cu50+Zn50	557.759	Cu50+Zn50	166.835	Cu50+Zn50	217.315	Cu50+Zn50	1.16	Cu50+Zn50	12.7656
	Cu50+Zn50	322.1	Cu50+Zn50	69.2857	Cu50+Zn50	136.841	Cu50+Zn50	1.25	Cu50+Zn50	11.6202
	Cu50+Zn50	337	Cu50+Zn50	113.929	Cu50+Zn50	132.867	Cu50+Zn50	1.02	Cu50+Zn50	10.8272
	Cu50+Zn50	504.93	Cu50+Zn50	182.281	Cu50+Zn50	178.474	Cu50+Zn50	1.21	Cu50+Zn50	11.408
	Cu50+Zn50	469.506	Cu50+Zn50	147.59	Cu50+Zn50	184.835	Cu50+Zn50	1.16	Cu50+Zn50	16.2142
	Cu50+Zn50	56.6	Cu50+Zn50	10.3333	Cu50+Zn50	37.1302	Cu50+Zn50	1.06	Cu50+Zn50	13.2542
	Cu50+Zn50	16.9609	Cu50+Zn50	12.4375	Cu50+Zn50	22.1235	Cu50+Zn50	0.791338	Cu50+Zn50	8.93207
	Cu50+Zn50	22.6146	Cu50+Zn50	16.5833	Cu50+Zn50	8.45417	Cu50+Zn50	0.834802	Cu50+Zn50	2.63634
	Cu50+Zn50	50.5561	Cu50+Zn50	31.0663	Cu50+Zn50	24.8474	Cu50+Zn50	0.534497	Cu50+Zn50	8.30196
	Cu50+Zn50	81.3862	Cu50+Zn50	67.8	Cu50+Zn50	38.0596	Cu50+Zn50	0.864351	Cu50+Zn50	16.3919
	Cu50+Zn50	30.3214	Cu50+Zn50	11.7232	Cu50+Zn50	26.2531	Cu50+Zn50	0.687076	Cu50+Zn50	5.20012
	Cu50+Zn50	60.3669	Cu50+Zn50	40.4448	Cu50+Zn50	36.1909	Cu50+Zn50	0.641758	Cu50+Zn50	12.8978
	Cu50+Zn50	74.4038	Cu50+Zn50	43.2404	Cu50+Zn50	37.4052	Cu50+Zn50	0.793604	Cu50+Zn50	20.6719
	Cu50+Zn50	57.9655	Cu50+Zn50	58.7448	Cu50+Zn50	33.4553	Cu50+Zn50	0.629343	Cu50+Zn50	22.654
	Cu50+Zn50	54.5285	Cu50+Zn50	63.9146	Cu50+Zn50	39.8049	Cu50+Zn50	1.05219	Cu50+Zn50	13.4284
	Cu50+Zn100	108.55	Cu50+Zn100	56.5	Cu50+Zn100	42.0815	Cu50+Zn100	1.41	Cu50+Zn100	6.2912
	Cu50+Zn100	347.937	Cu50+Zn100	109.375	Cu50+Zn100	135.285	Cu50+Zn100	0.78	Cu50+Zn100	9.05813
	Cu50+Zn100	111.34	Cu50+Zn100	35	Cu50+Zn100	59.7054	Cu50+Zn100	1.21	Cu50+Zn100	5.77396
	Cu50+Zn100	671.879	Cu50+Zn100	211.207	Cu50+Zn100	242.736	Cu50+Zn100	1.14	Cu50+Zn100	13.254
	Cu50+Zn100	832.786	Cu50+Zn100	234.388	Cu50+Zn100	303.987	Cu50+Zn100	0.69	Cu50+Zn100	9.21105
	Cu50+Zn100	177.683	Cu50+Zn100	44.6667	Cu50+Zn100	71.7797	Cu50+Zn100	1.28	Cu50+Zn100	8.42022
	Cu50+Zn100	391.048	Cu50+Zn100	83.2258	Cu50+Zn100	160.245	Cu50+Zn100	1.16	Cu50+Zn100	11.4936
	Cu50+Zn100	284.293	Cu50+Zn100	71.4667	Cu50+Zn100	118.215	Cu50+Zn100	1.27	Cu50+Zn100	11.9404
	Cu50+Zn100	348.755	Cu50+Zn100	114.02	Cu50+Zn100	140.942	Cu50+Zn100	0.83	Cu50+Zn100	7.05961
	Cu50+Zn100	448.84	Cu50+Zn100	137.986	Cu50+Zn100	189.149	Cu50+Zn100	1.3	Cu50+Zn100	7.51029
	Cu50+Zn100	99.09	Cu50+Zn100	40.1	Cu50+Zn100	42.4765	Cu50+Zn100	1.29	Cu50+Zn100	6.42801
	Cu50+Zn100	101.816	Cu50+Zn100	37.8947	Cu50+Zn100	49.2464	Cu50+Zn100	0.63	Cu50+Zn100	3.94725
	Cu50+Zn100	177.66	Cu50+Zn100	64.1358	Cu50+Zn100	70.5905	Cu50+Zn100	1.23	Cu50+Zn100	9.20878
	Cu50+Zn100	651.457	Cu50+Zn100	204.787	Cu50+Zn100	249.942	Cu50+Zn100	0.74	Cu50+Zn100	9.00587
	Cu50+Zn100	84.2724	Cu50+Zn100	45.5586	Cu50+Zn100	37.134	Cu50+Zn100	0.496418	Cu50+Zn100	13.7146
	Cu50+Zn100	66.9527	Cu50+Zn100	41.1419	Cu50+Zn100	36.3186	Cu50+Zn100	0.656515	Cu50+Zn100	9.01721
	Cu50+Zn100	48.2444	Cu50+Zn100	35.3778	Cu50+Zn100	34.8706	Cu50+Zn100	0.930438	Cu50+Zn100	3.44436
	Cu50+Zn100	56.1466	Cu50+Zn100	41.1724	Cu50+Zn100	25.3436	Cu50+Zn100	0.915485	Cu50+Zn100	7.14478
	Cu50+Zn100	73.7886	Cu50+Zn100	46.2081	Cu50+Zn100	40.4931	Cu50+Zn100	1.11318	Cu50+Zn100	15.421
	Cu50+Zn100	12.3519	Cu50+Zn100	74.463	Cu50+Zn100	5.32367	Cu50+Zn100	0.839509	Cu50+Zn100	5.21302
	Cu75+Zn20	272.387	Cu75+Zn20	80.2976	Cu75+Zn20	86.2733	Cu75+Zn20	0.99	Cu75+Zn20	5.48922
	Cu75+Zn20	51.5463	Cu75+Zn20	16.2037	Cu75+Zn20	11.274	Cu75+Zn20	1.42	Cu75+Zn20	3.58585
	Cu75+Zn20	209.344	Cu75+Zn20	61.1458	Cu75+Zn20	66.517	Cu75+Zn20	1.55	Cu75+Zn20	3.50327
	Cu75+Zn20	66.0143	Cu75+Zn20	1.57143	Cu75+Zn20	27.5785	Cu75+Zn20	0.94	Cu75+Zn20	2.62082
	Cu75+Zn20	75.6321	Cu75+Zn20	6.88679	Cu75+Zn20	24.9354	Cu75+Zn20	0.89	Cu75+Zn20	6.13643
	Cu75+Zn20	210.633	Cu75+Zn20	14	Cu75+Zn20	88.8537	Cu75+Zn20	0.97	Cu75+Zn20	7.56942
	Cu75+Zn20	141.5	Cu75+Zn20	25.8333	Cu75+Zn20	57.7526	Cu75+Zn20	0.98	Cu75+Zn20	3.52173
	Cu75+Zn20	142.27	Cu75+Zn20	37.619	Cu75+Zn20	54.6889	Cu75+Zn20	1.34	Cu75+Zn20	4.9859
	Cu75+Zn20	230.557	Cu75+Zn20	76.6981	Cu75+Zn20	79.2981	Cu75+Zn20	1.33	Cu75+Zn20	5.26698
	Cu75+Zn20	98.3417	Cu75+Zn20	60.75	Cu75+Zn20	57.1855	Cu75+Zn20	0.66	Cu75+Zn20	3.66228
	Cu75+Zn20	0	Cu75+Zn20	0	Cu75+Zn20	14.8544	Cu75+Zn20	0.85931	Cu75+Zn20	2.30283
	Cu75+Zn20	79.866	Cu75+Zn20	43.1765	Cu75+Zn20	41.7944	Cu75+Zn20	0.623822	Cu75+Zn20	12.9202
	Cu75+Zn20	30.5879	Cu75+Zn20	15.9615	Cu75+Zn20	28.9401	Cu75+Zn20	1.0017	Cu75+Zn20	7.08821
	Cu75+Zn20	59.2181	Cu75+Zn20	39.2839	Cu75+Zn20	35.0461	Cu75+Zn20	1.0529	Cu75+Zn20	18.7604
	Cu75+Zn20	63.929	Cu75+Zn20	35.5235	Cu75+Zn20	42.8243	Cu75+Zn20	0.892281	Cu75+Zn20	20.1176
	Cu75+Zn20	56.3424	Cu75+Zn20	37.7485	Cu75+Zn20	39.9	Cu75+Zn20	0.79447	Cu75+Zn20	16.6756
	Cu75+Zn20	18.3983	Cu75+Zn20	13.4915	Cu75+Zn20	23.9983	Cu75+Zn20	0.772253	Cu75+Zn20	6.14506
	Cu75+Zn20	81.5266	Cu75+Zn20	49.3343	Cu75+Zn20	45.3072	Cu75+Zn20	0.584857	Cu75+Zn20	23.7372
	Cu75+Zn20	74.2267	Cu75+Zn20	38.7333	Cu75+Zn20	44.9754	Cu75+Zn20	0.540359	Cu75+Zn20	18.0282
	Cu75+Zn20	63.2614	Cu75+Zn20	33.0114	Cu75+Zn20	42.6357	Cu75+Zn20	0.564047	Cu75+Zn20	2.73722
	Cu75+Zn20	70.9474	Cu75+Zn20	38.7481	Cu75+Zn20	41.5689	Cu75+Zn20	0.830888	Cu75+Zn20	13.207
	Cu75+Zn50	71.3718	Cu75+Zn50	22.4359	Cu75+Zn50	28.5602	Cu75+Zn50	0.95	Cu75+Zn50	3.70537
	Cu75+Zn50	77.3194	Cu75+Zn50	24.3056	Cu75+Zn50	37.9548	Cu75+Zn50	0.95	Cu75+Zn50	4.97854
	Cu75+Zn50	97.6667	Cu75+Zn50	30.7018	Cu75+Zn50	25.7915	Cu75+Zn50	1.27	Cu75+Zn50	5.64323
	Cu75+Zn50	245.603	Cu75+Zn50	77.2059	Cu75+Zn50	105.708	Cu75+Zn50	0.66	Cu75+Zn50	3.137
	Cu75+Zn50	64.9493	Cu75+Zn50	17.1739	Cu75+Zn50	24.9667	Cu75+Zn50	1.44	Cu75+Zn50	6.37059
	Cu75+Zn50	169.113	Cu75+Zn50	44.717	Cu75+Zn50	65.0076	Cu75+Zn50	1.01	Cu75+Zn50	5.61785
	Cu75+Zn50	60.5109	Cu75+Zn50	19.0217	Cu75+Zn50	24.214	Cu75+Zn50	1.75	Cu75+Zn50	3.6916
	Cu75+Zn50	168.5	Cu75+Zn50	56.9643	Cu75+Zn50	73.1974	Cu75+Zn50	0.95	Cu75+Zn50	6.35943
	Cu75+Zn50	168.697	Cu75+Zn50	53.0303	Cu75+Zn50	75.1581	Cu75+Zn50	1.49	Cu75+Zn50	5.87721
	Cu75+Zn50	79.4268	Cu75+Zn50	41.3415	Cu75+Zn50	24.6322	Cu75+Zn50	1.24	Cu75+Zn50	2.87087
	Cu75+Zn50	271.561	Cu75+Zn50	85.3659	Cu75+Zn50	102.509	Cu75+Zn50	0.7	Cu75+Zn50	4.56685
	Cu75+Zn50	141.534	Cu75+Zn50	44.4915	Cu75+Zn50	60.9163	Cu75+Zn50	0.71	Cu75+Zn50	3.75281
	Cu75+Zn50	115.773	Cu75+Zn50	21.1364	Cu75+Zn50	47.2521	Cu75+Zn50	1.36	Cu75+Zn50	3.86164
	Cu75+Zn50	76.4437	Cu75+Zn50	56.0563	Cu75+Zn50	49.9177	Cu75+Zn50	0.831368	Cu75+Zn50	4.72175
	Cu75+Zn50	95.2035	Cu75+Zn50	56.7898	Cu75+Zn50	56.3076	Cu75+Zn50	0.87502	Cu75+Zn50	26.6954
	Cu75+Zn50	142.51	Cu75+Zn50	92.73	Cu75+Zn50	54.832	Cu75+Zn50	0.904378	Cu75+Zn50	6.68994
	Cu75+Zn50	0	Cu75+Zn50	0	Cu75+Zn50	48.1	Cu75+Zn50	0.767372	Cu75+Zn50	3.16645
	Cu75+Zn50	77.3991	Cu75+Zn50	46.4298	Cu75+Zn50	39.1605	Cu75+Zn50	0.972731	Cu75+Zn50	12.701
	Cu75+Zn50	145.594	Cu75+Zn50	91.6709	Cu75+Zn50	43.4738	Cu75+Zn50	1.06729	Cu75+Zn50	15.3879
	Cu75+Zn50	94.3835	Cu75+Zn50	64.7857	Cu75+Zn50	35.8692	Cu75+Zn50	0.792807	Cu75+Zn50	11.8666
	Cu75+Zn50	104.924	Cu75+Zn50	81.1763	Cu75+Zn50	44.115	Cu75+Zn50	0.642013	Cu75+Zn50	19.9581
	Cu75+Zn100	359.161	Cu75+Zn100	112.903	Cu75+Zn100	147.795	Cu75+Zn100	1.02	Cu75+Zn100	7.75579
	Cu75+Zn100	42.45	Cu75+Zn100	7.75	Cu75+Zn100	27.8477	Cu75+Zn100	0.94	Cu75+Zn100	3.04295
	Cu75+Zn100	96.1132	Cu75+Zn100	17.5472	Cu75+Zn100	34.4635	Cu75+Zn100	1.14	Cu75+Zn100	1.62787
	Cu75+Zn100	65.5323	Cu75+Zn100	71.129	Cu75+Zn100	17.7311	Cu75+Zn100	1.55	Cu75+Zn100	1.98301
	Cu75+Zn100	197.426	Cu75+Zn100	49.6296	Cu75+Zn100	93.7845	Cu75+Zn100	1.17	Cu75+Zn100	3.82695
	Cu75+Zn100	142.147	Cu75+Zn100	35.7333	Cu75+Zn100	67.5248	Cu75+Zn100	1.39	Cu75+Zn100	4.74202
	Cu75+Zn100	42.45	Cu75+Zn100	7.75	Cu75+Zn100	27.8477	Cu75+Zn100	1.2	Cu75+Zn100	2.89979
	Cu75+Zn100	66.7069	Cu75+Zn100	24.8276	Cu75+Zn100	27.911	Cu75+Zn100	1.5	Cu75+Zn100	5.67521
	Cu75+Zn100	99.5889	Cu75+Zn100	26.3333	Cu75+Zn100	43.8939	Cu75+Zn100	1.39	Cu75+Zn100	8.61233
	Cu75+Zn100	186.729	Cu75+Zn100	49.375	Cu75+Zn100	98.084	Cu75+Zn100	1.08	Cu75+Zn100	5.39931
	Cu75+Zn100	585	Cu75+Zn100	180.167	Cu75+Zn100	228.708	Cu75+Zn100	1.08	Cu75+Zn100	3.67489
	Cu75+Zn100	97.0286	Cu75+Zn100	17.7143	Cu75+Zn100	45.6143	Cu75+Zn100	1.53	Cu75+Zn100	5.94401
	Cu75+Zn100	88.8654	Cu75+Zn100	2.11538	Cu75+Zn100	37.1249	Cu75+Zn100	0.84	Cu75+Zn100	12.2198
	Cu75+Zn100	378.436	Cu75+Zn100	123.723	Cu75+Zn100	152.938	Cu75+Zn100	1.24	Cu75+Zn100	15.0171
	Cu75+Zn100	95.4885	Cu75+Zn100	74.55	Cu75+Zn100	46.7535	Cu75+Zn100	0.616194	Cu75+Zn100	11.1034
	Cu75+Zn100	127.349	Cu75+Zn100	85.3219	Cu75+Zn100	46.9443	Cu75+Zn100	0.817059	Cu75+Zn100	21.5704
	Cu75+Zn100	89.8345	Cu75+Zn100	65.8759	Cu75+Zn100	42.2912	Cu75+Zn100	0.748624	Cu75+Zn100	4.09144
	Cu75+Zn100	121.354	Cu75+Zn100	85.6257	Cu75+Zn100	51.5834	Cu75+Zn100	0.81645	Cu75+Zn100	5.70678
	Cu75+Zn100	139.139	Cu75+Zn100	200.139	Cu75+Zn100	18.0015	Cu75+Zn100	0.807702	Cu75+Zn100	2.50914
	Cu75+Zn100	76.2231	Cu75+Zn100	46.8385	Cu75+Zn100	33.5773	Cu75+Zn100	0.581609	Cu75+Zn100	18.7128
	Cu75+Zn100	70.0741	Cu75+Zn100	138.593	Cu75+Zn100	14.6674	Cu75+Zn100	0.849989	Cu75+Zn100	5.86315
	Cu75+Zn100	93.8611	Cu75+Zn100	65.5583	Cu75+Zn100	50.9532	Cu75+Zn100	0.78142	Cu75+Zn100	10.1802
	Cu75+Zn100	47.2442	Cu75+Zn100	62.0233	Cu75+Zn100	31.6601	Cu75+Zn100	0.811906	Cu75+Zn100	2.83351
	Cu75+Zn100	52.9694	Cu75+Zn100	35.8393	Cu75+Zn100	13.757	Cu75+Zn100	0.633807	Cu75+Zn100	3.12021
